# Supplementary material for: Bond strength of thermoformed and 3D-printed aligners with universal primer versus one-step aligner adhesive with and without sandblasting: An in vitro study
Source: PLoS One. 2026 Jan 23;21(1):e0341664. doi: 10.1371/journal.pone.0341664 (PMC12829832; doi:10.1371/journal.pone.0341664)
Supplement: S1 File — (XLSX) [file pone.0341664.s001.xlsx]

## Sheet: Sheet1
tray_material	sandblast	primer	Ra	MPa	ARI
4	0	2	0.555	5.02223	0
5	1	1	1.593	11.0631	2
5	0	1	0.354	21.4187	2
2	1	1	0.307	10.4264	0
5	1	2	0.000976	9.23807	0
4	1	1	1.58	13.9208	0
6	1	1	0.981	20.4992	1
2	1	1	0.27	7.63945	0
4	0	2	0.552	3.70655	0
4	0	1	0.276	10.1576	1
4	1	2	2.04	10.1859	1
3	0	2	0.084	4.31487	0
5	0	2	0.246	4.76758	0
2	0	1	0.122	7.28577	0
1	0	2	0.162	25.2243	3
1	0	2	0.086	24.7292	1
1	1	2	1.809	12.5626	1
3	1	1	1.151	11.0631	0
3	1	2	1.269	9.91713	0
1	1	1	1.31	14.8403	1
6	1	2	0.925	16.8492	1
3	1	1	1.346	12.5909	0
4	0	1	0.246	6.46524	0
4	1	2	1.8	12.0251	0
3	1	2	0.914	17.5141	0
5	0	2	0.231	10.7377	0
6	0	2	0.11	15.0384	2
5	0	1	0.503	15.4345	2
1	0	1	0.1	11.6148	1
1	1	2	1.614	18.1083	1
2	0	1	0.084	6.42279	0
2	1	2	0.472	9.52101	0
5	1	1	1.099	19.4664	2
5	1	1	0.000935	16.0287	2
1	1	1	1.326	19.2401	2
4	1	1	2.24	8.81366	0
3	0	1	0.091	3.72069	0
4	1	2	1.71	11.2753	0
6	0	2	0.1	18.7025	1
2	0	1	0.139	5.48908	0
3	0	1	0.068	4.32902	0
2	0	2	0.122	3.91875	0
5	0	2	0.444	9.91713	0
1	0	1	0.093	7.44139	0
4	1	2	2.33	9.29466	0
5	1	2	1.408	11.4592	1
3	1	2	1.552	14.8545	0
5	0	2	0.501	5.61641	0
3	0	2	0.081	7.82336	0
5	1	1	1.238	13.1851	2
2	1	2	0.253	13.27	0
4	1	1	1.61	7.25747	0
2	0	2	0.161	6.81891	0
5	1	2	1.418	5.84276	2
3	0	2	0.076	10.8508	0
6	1	1	0.874	20.5699	0
4	0	2	0.439	6.21059	0
3	0	1	0.073	9.01172	0
1	1	1	1.706	7.79506	1
4	0	1	0.344	11.1904	1
4	0	2	0.37	8.77122	0
1	0	2	0.097	25.4082	3
4	1	1	2.05	9.66249	0
1	1	1	1.706	13.4822	1
1	1	1	1.675	5.60226	0
3	0	1	0.074	4.97979	0
6	0	2	0.105	7.45553	1
5	0	1	0.254	23.5408	3
6	0	2	0.107	10.7094	1
6	1	2	0.94	20.7255	0
6	0	2	0.133	15.1516	0
2	0	1	0.128	6.02667	0
3	0	2	0.082	5.26273	0
3	1	1	1.387	13.3407	1
6	1	2	0.092	22.7486	0
1	0	2	0.157	19.6504	3
2	1	1	0.355	7.15844	0
3	0	1	0.076	3.55093	0
1	1	1	1.3	6.23888	2
6	0	1	0.116	16.0145	2
3	1	2	0.878	10.3698	0
6	1	2	1	17.5849	2
1	0	1	0.089	12.7324	1
5	1	1	1.069	8.84195	2
6	0	2	0.167	14.331	0
1	0	2	0.116	30.8124	1
2	1	1	0.327	11.8836	1
6	0	1	0.205	24.7575	1
5	0	2	0.263	4.97979	0
6	1	2	0.894	14.6281	0
3	0	1	0.067	4.35731	0
6	0	1	0.124	18.1932	1
5	1	2	1.346	11.8128	1
5	0	2	0.224	8.21948	0
2	0	2	0.132	6.3945	0
6	0	1	0.192	14.232	1
5	1	1	1.284	16.439	2
1	0	1	0.089	13.652	1
3	0	2	0.078	8.67219	0
6	1	1	1.022	21.0934	1
2	1	2	0.47	10.5679	1
2	1	1	0.392	9.78981	1
4	0	2	0.358	18.1508	0
3	0	2	0.085	7.51212	0
5	1	1	0.000976	18.1366	2
1	0	1	0.097	5.99838	1
1	1	1	1.655	12.888	1
1	1	2	1.49	25.6063	2
6	0	2	0.236	16.057	2
4	0	1	0.347	11.9543	0
4	0	2	0.231	3.64996	0
5	0	1	0.311	17.4434	3
5	1	2	1.511	9.37954	2
2	1	1	0.425	7.75262	0
3	1	1	1.012	9.25222	0
4	0	1	0.286	9.19563	0
5	0	1	0.253	16.5521	2
1	1	2	1.86	21.1782	3
2	0	2	0.121	4.51293	0
2	0	2	0.118	6.64915	0
4	1	2	1.86	12.1524	1
3	1	1	1.099	5.70129	0
6	0	1	0.329	13.8642	0
4	1	1	1.46	13.6095	1
6	1	2	1.022	16.8209	0
5	1	1	1.264	11.7704	2
2	1	1	0.395	7.13015	0
4	1	1	1.35	13.5388	1
3	0	1	0.072	5.41835	0
4	0	1	0.325	9.90299	0
1	1	2	1.583	25.9741	2
2	0	2	0.128	2.9709	0
4	0	2	0.337	4.37146	0
5	0	2	0.26	6.46524	0
5	0	2	0.462	8.47413	0
5	0	1	0.221	21.3056	2
4	1	1	2.28	9.67663	0
1	0	1	0.131	16.6087	1
4	1	1	2.3	9.97372	1
3	0	2	0.069	3.08407	0
6	0	1	0.106	8.1346	3
1	0	1	0.093	14.8262	1
5	0	2	0.237	5.71544	0
3	1	2	0.992	6.86135	0
1	0	1	0.145	9.54931	1
2	1	2	0.332	9.45028	0
4	0	2	0.555	13.2134	0
6	1	1	1.13	25.1677	1
1	0	2	0.092	25.9883	3
4	1	1	1.73	15.5335	1
1	1	2	1.429	20.386	2
4	1	1	2.1	11.5016	0
5	0	1	0.426	16.6512	1
4	0	2	0.364	3.77728	0
6	0	2	0.101	18.6459	1
6	1	2	0.858	12.2938	0
2	0	1	0.124	7.45553	0
4	1	2	2.33	11.4309	0
6	0	2	0.117	10.3133	1
2	1	1	0.325	11.3036	0
2	1	2	0.325	9.91713	1
2	1	2	0.32	8.77122	0
3	1	2	1.028	20.2445	2
4	1	2	1.52	8.29021	1
6	0	1	0.188	19.3816	0
1	0	1	0.17	12.8456	1
6	1	1	1.017	23.0457	1
2	1	2	0.223	11.7563	1
4	0	2	0.364	6.04082	0
2	0	1	0.131	8.02142	0
2	1	2	0.58	12.5202	1
3	1	2	1.429	9.01172	0
4	1	2	1.48	14.2744	1
1	0	2	0.093	29.0299	2
2	0	1	0.129	7.3565	0
6	1	1	0.94	23.8238	1
1	0	2	0.104	26.4693	3
4	1	2	1.92	9.45028	0
5	0	2	0.354	4.49879	0
1	1	2	1.357	25.6912	3
2	0	2	0.132	6.19644	0
3	1	1	1.11	3.59337	0
3	1	1	1.429	10.7094	0
5	0	1	0.496	19.6221	2
5	1	2	0.000945	17.5283	2
1	0	2	0.098	29.7373	3
5	0	1	0.488	12.4636	2
4	0	2	0.38	5.03638	1
6	0	1	0.115	13.8076	0
4	1	2	1.51	12.9022	2
6	1	1	1.125	15.4911	1
6	1	1	1.074	21.6168	1
2	0	1	0.126	11.7421	0
2	0	2	0.136	5.74373	0
4	0	1	0.465	11.1904	0
3	0	1	0.077	3.70655	0
1	1	1	1.429	9.94543	1
2	0	1	0.145	6.76232	0
4	0	1	0.224	12.3787	3
4	0	2	0.611	14.2179	0
5	0	1	0.596	10.3133	0
2	1	1	0.432	9.19563	0
3	0	2	0.086	2.7021	0
4	1	1	1.82	8.41754	0
5	1	2	1.274	9.11075	0
6	0	1	0.236	7.69603	1
4	1	1	2.05	12.789	0
6	0	2	0.123	12.0109	0
3	0	2	0.066	15.5477	0
4	0	1	0.39	10.0445	0
1	0	2	0.072	30.4588	3
4	0	1	0.201	12.5768	1
2	1	1	0.437	10.483	0
4	0	1	0.424	10.0869	1
4	1	2	1.59	10.2142	1
4	0	2	0.334	4.37146	0
2	1	1	0.36	6.91794	0
6	0	2	0.117	14.6564	0
5	1	2	1.418	13.9632	2
2	1	2	0.227	9.11075	1
6	0	1	0.106	17.2453	1
1	1	1	1.367	16.0853	2
3	1	2	0.87	16.6229	1
3	1	1	1.511	13.1427	1
1	1	2	1.85	21.5461	1
4	0	1	0.241	10.0162	0
5	1	2	1.171	12.9446	0
6	1	2	0.986	14.1896	0
2	0	2	0.129	5.77203	0
5	1	2	1.11	6.11156	0
6	0	1	0.123	21.0792	1
1	1	2	1.531	15.9862	0
6	1	2	1.249	16.439	0
6	1	2	0.878	22.3525	2
2	0	1	0.138	13.0012	1
1	0	1	0.114	9.46443	0
3	0	2	0.071	18.7732	0
6	0	2	0.108	16.5946	1
5	0	2	0.439	8.87025	1
6	1	2	1.058	18.9996	1
2	0	2	0.127	6.33791	0
2	0	2	0.179	3.12651	0
2	1	2	0.37	9.69078	0
5	1	1	1.028	17.6556	1
6	1	1	1.346	24.4179	1
1	1	1	1.346	21.9988	3
3	0	2	0.079	5.13541	0
2	0	2	0.109	5.95594	0
3	1	2	0.971	15.9155	0
6	1	2	0.99	19.6786	1
3	0	2	0.074	7.51212	0
1	1	2	1.386	18.2922	2
6	0	2	0.182	11.9543	1
6	1	1	0.914	23.6115	0
2	0	1	0.121	10.9499	1
1	0	2	0.088	20.1879	2
3	0	1	0.083	3.35287	0
5	1	1	1.357	17.3585	2
5	1	2	1.197	8.62975	1
5	1	1	1.223	16.1419	2
3	0	1	0.07	7.52627	0
6	0	1	0.141	12.9022	0
2	1	1	0.337	9.04001	0
6	1	1	0.93	20.9236	1
3	1	2	1.279	16.1702	0
5	1	1	1.295	15.4487	2
4	0	2	0.575	2.87187	0
4	1	2	1.82	8.74292	1
1	0	2	0.115	30.289	2
2	0	1	0.124	7.66774	0
1	1	2	1.223	18.7166	1
6	0	1	0.145	17.6981	1
2	0	1	0.14	8.07801	0
5	1	2	1.47	5.82861	1
2	0	1	0.143	3.52263	0
5	0	2	0.341	9.56346	0
5	1	1	1.449	19.6645	2
6	0	1	0.364	14.1896	1
1	1	1	1.418	14.9677	2
4	0	1	0.25	9.26637	1
4	1	1	1.82	11.8553	0
4	1	2	1.7	6.26718	0
4	1	2	1.82	13.5529	0
6	0	1	0.163	17.5566	2
2	1	1	0.397	9.91713	0
4	1	2	1.83	11.5441	0
5	1	2	1.29	9.6059	1
2	0	2	0.125	4.01778	0
2	1	1	0.412	10.0728	1
5	1	1	1.233	10.2708	2
6	1	1	0.909	25.3799	0
4	0	2	0.444	8.33266	0
6	1	1	1.048	23.272	1
5	0	2	0.251	4.04608	0
3	0	1	0.084	5.53153	0
1	0	1	0.122	9.46443	1
2	1	2	0.305	10.2142	1
3	0	2	0.088	20.3436	0
3	1	2	1.521	15.1516	0
5	0	1	0.429	17.8254	3
1	0	1	0.129	12.9022	1
1	0	2	0.1	28.3933	2
2	1	1	0.283	9.37954	1
4	0	1	0.334	6.02667	0
3	1	1	1.429	8.84195	0
3	0	2	0.069	6.46524	0
1	1	1	1.377	13.3124	1
2	0	2	0.131	4.39976	0
2	1	1	0.35	6.57841	0
1	1	1	1.254	15.6892	0
3	1	1	1.583	6.04082	0
5	0	1	0.302	15.4487	3
2	0	1	0.207	7.41309	0
2	1	2	0.212	16.0853	1
4	1	2	1.35	6.62085	0
4	1	1	1.95	13.0012	0
3	0	2	0.075	15.5477	0
1	0	2	0.082	28.2377	2
3	1	1	1.757	8.50242	0
3	1	2	1.408	8.8278	0
4	1	1	1.68	11.5441	0
6	1	2	1.115	16.2409	1
2	1	2	0.35	12.0816	1
6	0	1	0.124	17.3302	0
4	0	1	0.349	8.92683	1
6	1	2	1.13	22.3949	2
3	1	2	1.022	18.4903	0
5	1	2	1.274	14.2179	0
3	1	1	0.95	7.78092	0
5	1	2	1.053	16.3965	3
3	1	2	0.914	19.0703	1
1	1	1	1.572	15.0101	1
2	1	2	0.293	10.6245	0
3	1	1	1.295	11.2753	0
3	0	2	0.108	3.63581	0
3	0	1	0.107	3.31043	0
5	0	1	0.237	15.7599	3
5	1	2	1.106	11.6855	1
6	1	1	1.043	24.8989	0
1	1	2	1.768	25.3658	3
5	0	1	0.354	20.5841	2
6	0	2	0.111	9.08245	0
5	0	2	0.227	6.71988	0
1	0	1	0.285	5.9135	2
4	1	1	1.87	11.2894	0
1	0	2	0.197	24.9272	3
5	1	1	0.95	19.7211	2
1	1	2	1.439	17.6415	0
1	1	1	1.86	20.386	1
2	0	2	0.129	8.16289	0
2	0	2	0.12	4.01778	0
3	0	1	0.073	4.8949	0
2	1	2	0.253	11.6997	0
5	0	1	0.264	15.8448	2
1	0	2	0.149	27.7708	1
1	1	2	1.43	15.9862	2
5	1	1	1.326	12.3929	2
2	0	1	0.12	9.12489	0
6	0	2	0.104	8.79951	0
1	1	2	1.459	13.85	1
3	1	1	1.012	12.888	0
4	0	2	0.547	5.12126	0
5	0	1	0.436	10.9357	2
1	1	1	1.228	16.9058	2
6	0	2	0.103	11.9402	1
3	1	1	1.053	12.1241	0
4	0	1	0.299	6.1257	2
3	0	1	0.081	4.24414	0
5	0	2	0.221	4.99393	0
6	1	2	0.884	20.6689	0
1	1	2	1.408	13.171	1
2	1	2	0.268	7.95068	0
3	0	1	0.082	4.76758	0
1	0	1	0.095	12.2514	1
1	0	1	0.107	19.3674	0
5	0	2	0.339	4.9232	0
3	1	1	1.346	11.1338	0
1	0	1	0.146	18.9147	3
6	1	1	0.992	22.0129	1
3	0	1	0.087	4.96564	0
3	1	2	1.084	18.7591	2
3	1	2	1.49	8.3751	0
6	1	1	1.316	21.9563	1
6	1	2	1.156	21.5744	1
1=PETG	1=yes	1=universal_primer
2=TPU	0=no	2=bond_aligner
3=PCTG
4=TA-28
5=TC-85DAC
6=DCA
